# Supplementary material for: Identifying Targetable Vulnerabilities to Circumvent or Overcome Venetoclax Resistance in Diffuse Large B-Cell Lymphoma
Source: Cancers (Basel). 2024 Jun 3;16(11):2130. doi: 10.3390/cancers16112130 (PMC11171410; doi:10.3390/cancers16112130)
Supplement: Supplementary file 1 [file cancers-16-02130-s001.zip]

Archive with 2 entries (2 files):
- Adams et al DLBCL Suppl text & tables Final.pdf
- Adams et al Supp Table S6 final.xlsx
