# Supplementary material for: Identifying Targetable Vulnerabilities to Circumvent or Overcome Venetoclax Resistance in Diffuse Large B-Cell Lymphoma
Source: Cancers (Basel). 2024 Jun 3;16(11):2130. doi: 10.3390/cancers16112130 (PMC11171410; doi:10.3390/cancers16112130)
Supplement: Supplementary file 1 [file cancers-16-02130-s001.zip › Adams et al Supp Table S6 final.xlsx]

## Sheet: Par vs Res SUDHL6 & SUDHL16 
Adams et al; Identifying Targetable Vulnerabilities to Circumvent or Overcome Venetoclax Resistance in Diffuse Large B-Cell Lymphoma
Supplementary Table S6. Compounds identified from the drug screen with approximately 1.5-fold or more sensitivity in the venetoclax resistant line than their parental counterpart.
SUDHL6
		Parental estimated IC50	Resistant estimated IC50
Compound name	Pathway category			Fold change	1/Fold change
Ridaforolimus (Deforolimus, MK-8669)	Kinase/growth	10	0.002	0.00029997	3333.67
acalisib (GS-9820)	Kinase/growth	10	0.266	0.0266973	37.4569
RHPS 4 methosulfate	DNA damage/chemo/microtubule	9.15	0.47	0.0514698	19.4289
Branaplam (LMI070)	Other	6.06	0.34	0.0562613	17.7742
WYE-125132 (WYE-132)	Kinase/growth	1.591	0.105	0.0665829	15.0189
AZ 960	Kinase/growth	10	1.06	0.106089	9.42601
Miransertib (ARQ 092) HCl	Kinase/growth	9.32	1.03	0.11061	9.04074
GDC-0326	Kinase/growth	8.04	0.94	0.117025	8.54516
SR18662	Transcription/epigenetics	0.16	0.02	0.130435	7.66667
Borussertib	Kinase/growth	5.32	0.72	0.135501	7.38003
I-BET151 (GSK1210151A)	Transcription/epigenetics	10	1.4	0.140086	7.13847
Omipalisib (GSK2126458, GSK458)	Kinase/growth	0.041	0.005	0.142857	7
PF-04691502	Kinase/growth	0.48	0.07	0.147609	6.77465
GSK923295	DNA damage/chemo/microtubule	1.38	0.21	0.152788	6.54502
AZD8186	Kinase/growth	4.6	0.8	0.174093	5.74407
MLN0905	Cell cycle	0.495	0.087	0.177419	5.63636
ML264	Transcription/epigenetics	10	1.78	0.178082	5.61538
Hesperadin	Cell cycle	5.05	0.94	0.1863	5.36769
MK-2206 2HCl	Kinase/growth	10	1.9	0.190081	5.26092
Ponatinib (AP24534)	Kinase/growth	6.95	1.33	0.191483	5.22239
TAS-102	DNA damage/chemo/microtubule	10	1.97	0.19708	5.07407
AZD6482	Kinase/growth	10	2.01	0.20108	4.97315
SC66	Kinase/growth	4.11	0.85	0.207006	4.83079
Cabazitaxel	DNA damage/chemo/microtubule	0.083	0.0168	0.211905	4.7191
Sabutoclax	Cell death	2.55	0.55	0.215994	4.62976
Pictilisib (GDC-0941)	Kinase/growth	1.19	0.26	0.219144	4.56322
MTX-211	Kinase/growth	0.9	0.2	0.223085	4.48259
Gemcitabine	DNA damage/chemo/microtubule	2	0.45	0.225387	4.43681
Torkinib (PP242)	Kinase/growth	3.58	0.87	0.243228	4.11137
Volasertib (BI 6727)	Cell cycle	0.266	0.064	0.243446	4.10769
Afatinib (BIBW2992)	Kinase/growth	7.88	1.92	0.243751	4.10255
PHA-793887	Cell cycle	7.19	1.77	0.24628	4.06042
	Transcription/epigenetics
BIIB021	Protein folding/stability	4.01	1.03	0.257043	3.8904
WAY-600	Kinase/growth	8.3	2.2	0.265149	3.77147
Duvelisib (IPI-145, INK1197)	Kinase/growth	0.385	0.104	0.272021	3.67619
Nemiralisib (GSK2269557)	Kinase/growth	6.53	1.78	0.272699	3.66704
Nelfinavir Mesylate	Other	10	2.8	0.280072	3.57051
R547	Cell cycle	5.56	1.574	0.283222	3.53079
Vanoxerine dihydrochloride	Other	7.4	2.1	0.283881	3.52261
AZD8835	Kinase/growth	10	2.86	0.286071	3.49563
PIK-93	Kinase/growth	5.98	1.72	0.287745	3.47531
JSH-150	Transcription/epigenetics	0.35	0.1	0.287749	3.47525
Vinblastine sulfate	DNA damage/chemo/microtubule	0.0075	0.0015	0.294118	3.4
Sorafenib	Kinase/growth	8.2	2.5	0.304963	3.27909
BGT226 (NVP-BGT226)	Kinase/growth	0.1	0.03	0.306931	3.25806
Idelalisib (CAL-101, GS-1101)	Kinase/growth	10	3.1	0.310069	3.22509
Paclitaxel	DNA damage/chemo/microtubule	0.06	0.018	0.311475	3.21053
NSC 319726	DNA damage/chemo/microtubule	0.066	0.02	0.313433	3.19048
Torin 2	Kinase/growth	0.19	0.06	0.319372	3.13115
	Transcription/epigenetics
Fingolimod (FTY720) HCl	Other	10	3.2	0.320068	3.12434
CYC116	Cell cycle	5.45	1.75	0.321225	3.11308
PF-4989216	Kinase/growth	4.52	1.47	0.32537	3.07342
NMS-P937 (NMS1286937)	Cell cycle	0.3058	0.1	0.329205	3.03762
Vincristine sulfate	DNA damage/chemo/microtubule	0.008	0.002	0.333333	3
GNE-617	Metabolism	0.002	0	0.333333	3
Apitolisib (GDC-0980, RG7422)	Kinase/growth	8.1	2.7	0.333416	2.99926
Sapanisertib (INK 128, MLN0128)	Kinase/growth	0.24	0.08	0.3361	2.97531
BI 2536	Cell cycle	0.12	0.04	0.338843	2.95122
CGK 733	DNA damage/chemo/microtubule	10	3.4	0.340066	2.94061
ML364	Protein folding/stability	10	3.42	0.342066	2.92341
Dasatinib	Kinase/growth	0.29	0.1	0.347079	2.88119
Mivebresib(ABBV-075)	Transcription/epigenetics	0.203	0.07	0.348039	2.87324
TIC10	Kinase/growth	5.83	2.04	0.350026	2.85693
Monomethyl auristatin E (MMAE)	DNA damage/chemo/microtubule	0.0041	0.0008	0.352941	2.83333
Endoxifen HCl	Other	10	3.58	0.358064	2.7928
FH535	Other	7.43	2.67	0.35944	2.7821
Donafenib (Sorafenib D3)	Kinase/growth	6.17	2.23	0.36153	2.76602
SC144	Kinase/growth	1.1	0.4	0.364214	2.74564
Puromycin 2HCl	Other	0.77	0.28	0.364462	2.74377
LY2090314	Kinase/growth	2.087	0.76	0.364464	2.74376
OF-1	Transcription/epigenetics	8.7	3.2	0.367889	2.71821
Dinaciclib (SCH727965)	Cell cycle	0.037	0.013	0.368421	2.71429
	Transcription/epigenetics
Nocodazole	DNA damage/chemo/microtubule	0.521	0.194	0.373563	2.67692
PF-477736	DNA damage/chemo/microtubule	6.76	2.57	0.380269	2.62972
SB743921 HCl	DNA damage/chemo/microtubule	0.0045	0.0011	0.381818	2.61905
STF-31	Metabolism	0.42	0.16	0.382423	2.61491
SGI-1027	Transcription/epigenetics	9.6	3.7	0.385481	2.59416
BAY 1895344 (BAY-1895344)	DNA damage/chemo/microtubule	4.22	1.63	0.386401	2.58798
Mitoxantrone 2HCl	DNA damage/chemo/microtubule	3.082	1.193	0.387285	2.58208
ONC206	Other	0.87	0.34	0.391504	2.55425
SGI-1776 free base	Kinase/growth	8.9	3.5	0.393327	2.54242
Olmutinib (HM61713, BI 1482694)	Kinase/growth	8.13	3.2	0.393679	2.54014
FRAX486	DNA damage/chemo/microtubule	6.713	2.676	0.398719	2.50803
SNX-2112 (PF-04928473)	Protein folding/stability	0.648	0.261	0.403698	2.4771
SB366791	Other	10	4.05	0.405059	2.46877
WZ3146	Kinase/growth	10	4.09	0.409059	2.44463
Patupilone (EPO906, Epothilone B)	DNA damage/chemo/microtubule	0.05	0.02	0.411765	2.42857
MCB-613	Other	1.64	0.68	0.414991	2.40969
ELR-510444	DNA damage/chemo/microtubule	0.088	0.036	0.41573	2.40541
WZ4002	Other	10	4.2	0.420058	2.38062
WZ8040	Other	8.61	3.67	0.426315	2.34568
Resibufogenin	Cell death	6.01	2.6	0.432707	2.31103
PQR620	Kinase/growth	5.1	2.22	0.435405	2.29671
IKK-16 (IKK Inhibitor VII)	Kinase/growth	5.22	2.28	0.436889	2.28891
Methylene Blue	Other	1.95	0.86	0.441312	2.26597
PI-3065	Kinase/growth	4.3	1.9	0.44199	2.26249
JNK-IN-8	Kinase/growth	8.44	3.73	0.442009	2.2624
YM155 (Sepantronium Bromide)	Cell death	0.008	0.003	0.444444	2.25
Caffeic Acid Phenethyl Ester	Kinase/growth	8.08	3.62	0.448088	2.2317
PFI-90	Transcription/epigenetics	1.173	0.527	0.449744	2.22348
PP121	Kinase/growth	3.1	1.4	0.45179	2.21342
HS-173	Kinase/growth	0.53	0.24	0.453861	2.20332
SKI II	Other	7.7	3.5	0.454616	2.19966
Teniposide	DNA damage/chemo/microtubule	1.89	0.86	0.455315	2.19628
Tipifarnib	Other	8.89	4.06	0.456754	2.18936
IPI-549	Kinase/growth	5.58	2.56	0.458878	2.17923
INCB054329?INCB-054329,INCB-54329?	Transcription/epigenetics	1.83	0.84	0.459312	2.17717
ERK5-IN-1	Kinase/growth	10	4.6	0.460054	2.17366
Alobresib (GS-5829)	Transcription/epigenetics	0.39	0.18	0.462916	2.16022
BMS-833923	Other	4.1	1.9	0.463545	2.15729
Daunorubicin HCl	DNA damage/chemo/microtubule	0.69	0.32	0.464544	2.15265
Osimertinib (AZD9291)	Other	7.25	3.37	0.464901	2.15099
Plinabulin (NPI-2358)	Other	0.13	0.06	0.465649	2.14754
APY29	Other	0.58	0.27	0.466437	2.14391
AZ5104	Kinase/growth	7.28	3.42	0.469853	2.12833
SEL120 (SEL120-34?SEL120-34A)	Transcription/epigenetics	4.68	2.2	0.470199	2.12676
Reversine	Cell cycle	6.35	3	0.472524	2.11629
IWP-O1	Other	5.73	2.71	0.473041	2.11398
PHY34	Other	0.0013	0.0001	0.478261	2.09091
Clofarabine	DNA damage/chemo/microtubule	6.98	3.34	0.478585	2.08949
MK-8245	Other	10	4.79	0.479052	2.08746
ZSTK474	Kinase/growth	10	4.79	0.479052	2.08746
Dronedarone HCl	Other	6.2	3	0.483954	2.06631
DASA-58	Cell death	8.03	3.9	0.485743	2.0587
Lexibulin (CYT997)	DNA damage/chemo/microtubule	0.075	0.036	0.486842	2.05405
RO5126766 (CH5126766)	Kinase/growth	9.6	4.7	0.489636	2.04233
Pralatrexate	Metabolism	0.0069	0.0029	0.493671	2.02564
AT9283	Kinase/growth	3.93	1.94	0.493767	2.02524
	Cell cycle
PF-562271	Other	5.15	2.55	0.495244	2.01921
Buparlisib (BKM120, NVP-BKM120)	Kinase/growth	4.5	2.23	0.495668	2.01748
CZ415	Kinase/growth	1.33	0.66	0.496619	2.01362
PRT-060318 2HCl	Kinase/growth	8.76	4.35	0.496633	2.01356
BAY 2402234	Other	0.001	0	0.5	2
CB-839	Metabolism	2.46	1.23	0.500203	1.99919
compound 3i (666-15)	Transcription/epigenetics	0.7	0.35	0.500713	1.99715
AZD7762	DNA damage/chemo/microtubule	0.6	0.3	0.500832	1.99668
TBOPP	Other	10	5.01	0.50105	1.99581
TAI-1	DNA damage/chemo/microtubule	0.4	0.2	0.501247	1.99502
ZINC00881524 (ROCK inhibitor)	Other	7.46	3.75	0.502748	1.98907
MPI-0479605	DNA damage/chemo/microtubule	5.2	2.62	0.503942	1.98436
Tivantinib (ARQ 197)	Other	7.7	3.9	0.506558	1.97411
Spautin-1	Other	7.64	3.87	0.506609	1.97391
URMC-099	Other	7.95	4.05	0.509496	1.96273
Quisinostat (JNJ-26481585) 2HCl	Transcription/epigenetics	0.04	0.02	0.512195	1.95238
SRT2183	Other	7.12	3.66	0.514113	1.9451
TG101209	Kinase/growth	6.8	3.5	0.514777	1.94259
PRT062607 (P505-15, BIIB057) HCl	Kinase/growth	7.43	3.83	0.515543	1.9397
TPX-0005	Kinase/growth	6.17	3.19	0.517096	1.93388
SGC-GAK-1	Other	7.51	3.9	0.519372	1.9254
HJC0152	Kinase/growth	10	5.23	0.523048	1.91187
Dp44mT	Other	0.083	0.043	0.52381	1.90909
SRX3207	Kinase/growth	8.84	4.64	0.524941	1.90498
Atuveciclib (BAY-1143572)	Transcription/epigenetics	1.79	0.94	0.525405	1.90329
Fedratinib (SAR302503, TG101348)	Kinase/growth	7.6	4	0.526378	1.89978
P276-00	Cell cycle	0.74	0.39	0.527665	1.89514
	Transcription/epigenetics
CVT-313	Cell cycle	4.7	2.5	0.532014	1.87965
Amsacrine hydrochloride	DNA damage/chemo/microtubule	7.03	3.74	0.532072	1.87944
OTX015	Transcription/epigenetics	1.56	0.83	0.532351	1.87846
Tozasertib (VX-680, MK-0457)	Cell cycle	8.92	4.75	0.532564	1.87771
(+)-JQ1	Transcription/epigenetics	1.52	0.81	0.533202	1.87546
HA15	Protein folding/stability	10	5.34	0.534047	1.8725
Avitinib (AC0010)	Kinase/growth	7.93	4.25	0.535998	1.86568
Rebastinib (DCC-2036)	Kinase/growth	3.32	1.79	0.539295	1.85427
TWS119	Kinase/growth	8.5	4.6	0.54123	1.84764
PAC-1	Cell death	7.2	3.9	0.54173	1.84594
BAY 87-2243	Metabolism	0.01	0.005	0.545455	1.83333
Alpelisib (BYL719)	Kinase/growth	10	5.48	0.548045	1.82467
KHS101 hydrochloride	DNA damage/chemo/microtubule	4	2.2	0.550112	1.81781
ARQ 531	Kinase/growth	3.98	2.19	0.550364	1.81698
Everolimus (RAD001)	Kinase/growth	2.38	1.31	0.550609	1.81617
BAY 1251152	Transcription/epigenetics	0.29	0.16	0.553265	1.80745
Tanespimycin (17-AAG)	Protein folding/stability	5.29	2.93	0.55396	1.80519
Dapivirine (TMC120)	Other	8.36	4.64	0.555077	1.80155
KX2-391	Kinase/growth	0.105	0.058	0.556604	1.79661
Tivozanib (AV-951)	Kinase/growth	10	5.58	0.558044	1.79197
TRC051384	Protein folding/stability	3.59	2.01	0.560011	1.78568
CC-90010	Transcription/epigenetics	2.23	1.25	0.560735	1.78337
HG-14-10-04	Kinase/growth	7.3	4.1	0.561704	1.7803
XRK3F2	Other	10	5.63	0.563044	1.77606
JNJ-7706621	Cell cycle	6.04	3.45	0.571263	1.75051
Voxtalisib (XL765, SAR245409)	Kinase/growth	2.1	1.2	0.571633	1.74938
HMN-176	Cell cycle	0.7	0.4	0.57204	1.74813
Pluripotin (SC1)	Kinase/growth	0.42	0.24	0.572447	1.74689
Gandotinib (LY2784544)	Kinase/growth	8.74	5.01	0.573275	1.74436
OTS514 hydrochloride	Cell cycle	0.074	0.042	0.573333	1.74419
INH6	DNA damage/chemo/microtubule	8.7	5	0.574762	1.73985
THZ531	Transcription/epigenetics	0.54	0.31	0.574861	1.73955
INCB057643	Transcription/epigenetics	1.74	1	0.574957	1.73926
Vorinostat (SAHA, MK0683)	Transcription/epigenetics	3.74	2.15	0.57498	1.73919
Ispinesib (SB-715992)	Cell cycle	0.07	0.04	0.577465	1.73171
BX-912	Kinase/growth	9.64	5.57	0.577845	1.73057
Marinopyrrole A (Maritoclax)	Cell death	1.9	1.1	0.579169	1.72661
PF-4708671	Kinase/growth	10	5.82	0.582042	1.71809
AT7519	Cell cycle	6.7	3.9	0.582152	1.71776
	Transcription/epigenetics
PTC-209 HBr	Transcription/epigenetics	4.46	2.6	0.583053	1.71511
Foretinib (GSK1363089)	Kinase/growth	4.55	2.66	0.584707	1.71026
CDDO-Im	Other	3.41	2	0.586631	1.70465
AMG319	Kinase/growth	10	5.87	0.587041	1.70346
SC75741	Kinase/growth	9.62	5.65	0.587361	1.70253
PIK-III	Other	10	5.9	0.590041	1.6948
DB07268	Kinase/growth	6.69	3.95	0.590495	1.6935
Deferasirox	Other	8.8	5.2	0.590956	1.69217
Entrectinib (RXDX-101)	Other	6.94	4.11	0.592278	1.6884
Onalespib (AT13387)	Protein folding/stability	0.59	0.35	0.593909	1.68376
Colchicine	Cell cycle	0.0672	0.0396	0.595308	1.6798
Mebendazole	Other	6.32	3.77	0.596583	1.67621
Anlotinib (AL3818) dihydrochloride	Other	7.14	4.26	0.596695	1.6759
XMU-MP-1	Other	2.51	1.51	0.601752	1.66181
A-674563	Kinase/growth	3.13	1.89	0.60396	1.65574
AP26113-analog (ALK-IN-1)	Kinase/growth	6.6	4	0.60612	1.64984
PF-00562271 Besylate	Other	5.6	3.4	0.607213	1.64687
LY2857785	Transcription/epigenetics	2.42	1.47	0.6076	1.64582
(-)-Parthenolide	Kinase/growth	10	6.1	0.610039	1.63924
PIK-75 HCl	Kinase/growth	0.59	0.36	0.610829	1.63712
	DNA damage/chemo/microtubule
VPS34-IN1	Kinase/growth	6.68	4.1	0.61383	1.62911
Bimiralisib (PQR309)	Kinase/growth	3.11	1.92	0.617486	1.61947
Sanguinarine chloride	Other	3.69	2.28	0.61799	1.61815
SNS-032 (BMS-387032)	Cell cycle	0.63	0.39	0.619651	1.61381
LRRK2-IN-1	Other	8.7	5.4	0.620733	1.611
WYE-354	Kinase/growth	10	6.23	0.623038	1.60504
Crenolanib (CP-868596)	Other	8.8	5.5	0.625043	1.59989
TAK-632	Kinase/growth	1.6	1	0.625234	1.5994
GSK2656157	Protein folding/stability	8.3	5.2	0.626551	1.59604
AZD5438	Kinase/growth	6.2	3.9	0.629092	1.58959
	Transcription/epigenetics
Rigosertib (ON-01910)	Cell cycle	0.08	0.05	0.62963	1.58824
Adavosertib ?MK-1775?	Cell cycle	5.71	3.6	0.630538	1.58595
TGX-221	Kinase/growth	10	6.31	0.631037	1.58469
DRB18	Metabolism	9.78	6.19	0.632962	1.57987
VS-5584 (SB2343)	Kinase/growth	2.2	1.4	0.636529	1.57102
ENMD-2076	Cell cycle	6.28	4	0.637	1.56986
Pracinostat (SB939)	Transcription/epigenetics	0.377	0.24	0.637566	1.56846
JIB-04	Transcription/epigenetics	0.94	0.6	0.638682	1.56572
Bisindolylmaleimide IX (Ro 31-8220 Mesylate)	Kinase/growth	6.1	3.9	0.639403	1.56396
PF-3845	Metabolism	5.4	3.5	0.648213	1.5427
RGFP966	Transcription/epigenetics	7.4	4.8	0.648696	1.54155
Obatoclax Mesylate (GX15-070)	Cell death	0.6	0.39	0.650582	1.53708
GK921	Other	0.87	0.57	0.655568	1.52539
GSK690693	Kinase/growth	10	6.56	0.656034	1.52431
AI-10-49	Other	4.17	2.76	0.661952	1.51068
Lasofoxifene Tartrate	Other	10	6.63	0.663034	1.50822
Saracatinib (AZD0530)	Kinase/growth	8.15	5.42	0.665072	1.5036
iHAP1	DNA damage/chemo/microtubule	7.31	4.87	0.666256	1.50092
Briciclib	Protein folding/stability	0.059	0.039	0.666667	1.5
CHIR-124	Cell cycle	4.5	3	0.666741	1.49983
4-Demethylepipodophyllotoxin(NSC-122819,VM-26)	DNA damage/chemo/microtubule	0.9	0.6	0.667037	1.49917
9-ing-41	Kinase/growth	7	4.67	0.66719	1.49882
CB-5083	Protein folding/stability	0.48	0.32	0.66736	1.49844
Pilaralisib (XL147)	Kinase/growth	10	6.72	0.672033	1.48802
Ixazomib (MLN2238)	Protein folding/stability	0.06	0.04	0.672131	1.4878
Luminespib (AUY-922, NVP-AUY922)	Protein folding/stability	0.06	0.04	0.672131	1.4878
Mubritinib (TAK 165)	Metabolism	0.042	0.028	0.674419	1.48276
CUDC-907	Kinase/growth	0.03	0.02	0.677419	1.47619
	Transcription/epigenetics
SUDHL16
		Parental estimated IC50	Resistant estimated IC50
Compound name	Pathway categories			Fold change	1/Fold change
SF1670	Kinase/growth	0.68	0.12	0.17768	5.6281
H 89 dihydrochloride	Kinase/growth	9.07	1.8	0.198545	5.03665
Forskolin	Kinase/growth	10	2.25	0.225077	4.44291
Dactinomycin	Transcription/epigenetics	10	2.26	0.226077	4.42326
BMS-986205	Metabolism	6.51	1.52	0.233605	4.28074
AK 7	Other	10	2.44	0.244076	4.09709
I-BET151	Transcription/epigenetics	10	2.8	0.280072	3.57051
Mubritinib	Metabolism	10	2.87	0.287071	3.48346
Axitinib	Kinase/growth	8.51	2.61	0.306779	3.25967
LDN-212854	Kinase/growth	1.2	0.37	0.308909	3.2372
KU 55933	DNA damage/chemo/microtubule	7.9	2.55	0.322871	3.09722
Raloxifene	Other	10	3.55	0.355064	2.81639
PRIMA-1Met	Cell death	4.87	1.74	0.357421	2.79782
BMS-833923	Other	5.69	2.05	0.360394	2.77474
217-531	Transcription/epigenetics	10	3.62	0.362064	2.76194
HI-TOPK-032	Kinase/growth	7.91	2.87	0.362912	2.75549
LY 303511	Transcription/epigenetics	10	4.08	0.408059	2.45062
5-azacytidine	Transcription/epigenetics	4.8	2.13	0.443866	2.25293
A-1155463	Cell death	10	4.58	0.458054	2.18315
Licochalcone A	Kinase/growth	4.57	2.12	0.464012	2.15512
GSK343	Transcription/epigenetics	6.13	2.86	0.466645	2.14296
SC144	Other	0.62	0.3	0.484702	2.06312
Everolimus	Kinase/growth	10	4.89	0.489051	2.04478
WR-1065 dihydrochloride	Cell death	2.81	1.47	0.523301	1.91094
Pixantrone (dimaleate)	DNA damage/chemo/microtubule	6.31	3.36	0.532562	1.87771
SBHA	Transcription/epigenetics	3.61	1.95	0.540294	1.85085
Bakuchiol	Kinase/growth	4.77	2.58	0.540977	1.84851
Fludarabine phosphate	DNA damage/chemo/microtubule	3.2	1.74	0.543893	1.8386
Morusin	Kinase/growth	3.23	1.76	0.545032	1.83475
MC 1568	Transcription/epigenetics	7.6	4.15	0.546112	1.83113
Pazopanib hydrochloride	Kinase/growth	3.08	1.7	0.552093	1.81129
Ponatinib	Kinase/growth	0.27	0.15	0.557196	1.7947
TIC10	Kinase/growth	6.4	3.57	0.557882	1.7925
UNC1999	Transcription/epigenetics	6.67	3.78	0.566782	1.76435
LY2365109 (hydrochloride)	Other	10	5.69	0.569043	1.75734
StemRegenin 1	Other	3.71	2.14	0.576933	1.7333
Xanthohumol	Transcription/epigenetics	4.27	2.49	0.583236	1.71457
WZ4003	Kinase/growth	10	5.99	0.59904	1.66934
Gallic acid	Other	7.12	4.27	0.599775	1.66729
Pralatrexate	Metabolism	10	6.17	0.617038	1.62064
Daunorubicin hydrochloride	DNA damage/chemo/microtubule	10	6.23	0.623038	1.60504
Duvelisib (R enantiomer)	Kinase/growth	10	6.41	0.641036	1.55998
Phenformin (hydrochloride)	Kinase/growth	10	6.45	0.645035	1.5503
NAV-2729	Other	5.91	3.86	0.653189	1.53095
CH5183284	Kinase/growth	10	6.54	0.654035	1.52897
Î²-Lapachone	DNA damage/chemo/microtubule	6.36	4.2	0.660431	1.51416
MS023	Transcription/epigenetics	9.79	6.54	0.668063	1.49687
RA190	Protein folding/stability	0.06	0.04	0.672131	1.4878
ONC212	Metabolism	0.03	0.02	0.677419	1.47619
